# Supplementary material for: Discovery of Novel Synthetic Cyclohexene-Based Small Molecules Targeting Senescence against Age-Related Pulmonary Fibrosis
Source: J Med Chem. 2026 Jul 10;69(14):16765–83. doi: 10.1021/acs.jmedchem.6c00412 (PMC13403236; doi:10.1021/acs.jmedchem.6c00412)
Supplement: Supplementary file 2 [file jm6c00412_si_002.csv]

Compound	SMILE	SA-beta-gal activity (%, @10 µM)	SA-beta-gal activity (%, @1 µM)	Senescent A549 cell viability (%, @10 µM)
1	N[C@H]1CC(CNCC2CC2)=C[C@@H](C)[C@@H]1C3=CC=C(OC)C=C3	16±7	44±4
2	COC(C=C1)=CC=C1[C@@H]2[C@@H](NC(CCCC)=O)CC(CNCC3CC3)=C[C@H]2C	61±6
3	COC(C=C1)=CC=C1[C@@H]2[C@@H](NC(C3=CC=CN=C3)=O)CC(CNCC4CC4)=C[C@H]2C	34±2	73±3
4	COC(C=C1)=CC=C1[C@@H]2[C@@H](NC(C3=CC=NC=C3)=O)CC(CNCC4CC4)=C[C@H]2C	50±8	65±0
5	COC(C=C1)=CC=C1[C@@H]2[C@@H](NC(C3=CC=CC=N3)=O)CC(CNCC4CC4)=C[C@H]2C	48±1	53±8
6	COC(C=C1)=CC=C1[C@@H]2[C@@H](NC(C3=CC=CC=C3)=O)CC(CNCC4CC4)=C[C@H]2C	34±5	84±5
7	COC(C=C1)=CC=C1[C@@H]2[C@@H](NC(C3CCCN(C)C3)=O)CC(CNCC4CC4)=C[C@H]2C	85±5
8	C[C@H]1[C@H](C2=CC=C(OC)C=C2)[C@@H](NC(CCCC(O)=O)=O)CC(CNCC3CC3)=C1	63±3
9	C[C@H]1[C@H](C2=CC=C(OC)C=C2)[C@@H](NCCCCC(OC)=O)CC(CNCC3CC3)=C1	64±8
10	C[C@H]1[C@H](C2=CC=C(OC)C=C2)[C@@H](NCCCCC(O)=O)CC(CNCC3CC3)=C1	56±3
11	C[C@H]1[C@H](C2=CC=C(OC)C=C2)[C@@H](NC(N)=N)CC(CNCC3CC3)=C1	73±3
12	C[C@H]1[C@H](C2=CC=C(OC)C=C2)[C@@H](NC([C@@H](N)CC3=CNC4=C3C=CC=C4)=O)CC(CNCC5CC5)=C1	9±2	57±8
13	N[C@H]1CC(CNCC2CC2)=C[C@@H](CC3=CNC4=C3C=CC=C4)[C@@H]1C5=CC=C(OC)C=C5	0±0	60±7
14	N[C@H]1CC(CNCC2CC2)=C[C@@H](COCC3=NC=CS3)[C@@H]1C4=CC=C(OC)C=C4	11±0	53±8
15	N[C@H]1CC(CNCC2CC2)=C[C@@H](COCC3=NC(C=CC=C4)=C4S3)[C@@H]1C5=CC=C(OC)C=C5	1±1	63±8
16	N[C@H]1CC(CNCC2CC2)=C[C@@H](COCC3=NC=CC=C3)[C@@H]1C4=CC=C(OC)C=C4	45±8	38±9
17	N[C@H]1CC(CNCC2CC2)=C[C@@H](COCCN3CCOCC3)[C@@H]1C4=CC=C(OC)C=C4	75±8
18	N[C@H]1CC(CNCC2CC2)=C[C@@H](C)[C@@H]1C3=CC=CC(OC)=C3	48±6	47±3
19	N[C@H]1CC(CNCC2CC2)=C[C@@H](C)[C@@H]1C3=CC=CC=C3OC	25±6	50±2
20	N[C@H]1CC(CNCC2CC2)=C[C@@H](C)[C@@H]1C3=CC=CC=C3	27±9	54±9
21	N[C@H]1CC(CNCC2CC2)=C[C@@H](C)[C@@H]1C3=CC=C(C)C=C3	6±7	50±3
22	N[C@H]1CC(CNCC2CC2)=C[C@@H](C)[C@@H]1C3=CC=C(Cl)C=C3	2±2	53±3
23	N[C@H]1CC(CNCC2CC2)=C[C@@H](C)[C@@H]1C3=CC=CC(Cl)=C3	1±1	67±6
24	N[C@H]1CC(CNCC2CC2)=C[C@@H](C)[C@@H]1C3=CC=CC=C3Cl	8±2	62±5
25 (UCM-17017)	N[C@H]1CC(CNCC2CC2)=C[C@@H](C)[C@@H]1C3=CC=C(F)C=C3	20±7	52±6	68±4
26	N[C@H]1CC(CNCC2CC2)=C[C@@H](C)[C@@H]1C3=CC=CC(F)=C3	48±9	83±2
27	N[C@H]1CC(CNCC2CC2)=C[C@@H](C)[C@@H]1C3=CC=CC=C3F	70±3
28	N[C@H]1CC(CNCC2CC2)=C[C@@H](C)[C@@H]1C3=CC=C(C(F)(F)F)C=C3	0±0	54±7
29	N[C@H]1CC(CNCC2CC2)=C[C@@H](C)[C@@H]1C3=CC=C(OC(F)(F)F)C=C3	0±0	54±1
30	N[C@H]1CC(CNCC2CC2)=C[C@@H](C)[C@@H]1C3=CC=CN=C3	48±0	69±9
31	N[C@H]1CC(CNCC2CC2)=C[C@@H](C)[C@@H]1C3=CC=CS3	42±6	55±2
32	N[C@H]1CC(CNCC2CC2)=C[C@@H](C)[C@@H]1C3=COC=N3	49±4	59±7
33	N[C@H]1CC(CNCC2CC2)=C[C@@H](C)[C@@H]1C3=CC=C(O)C=C3	30±6	53±8
85	CNCC1=C[C@@H](C)[C@H](C2=CC=C(F)C=C2)[C@@H](N)C1	49±4		77±10
86	NCC1=C[C@@H](C)[C@H](C2=CC=C(F)C=C2)[C@@H](N)C1	69±1		103±6
87	N[C@H]1CC(CNC(C)=O)=C[C@@H](C)[C@@H]1C2=CC=C(F)C=C2	103±12		114±11
88	OCC1=C[C@@H](C)[C@H](C2=CC=C(F)C=C2)[C@@H](N)C1	75±6		97±5
89	N[C@H]1CC(COC)=C[C@@H](C)[C@@H]1C2=CC=C(F)C=C2	80±13		91±2
97	C[C@H]1[C@H](C2=CC=C(F)C=C2)[C@@H](NC)CC(CNCC3CC3)=C1	50±10		73±0
98 (UCM-17221)	C[C@H]1[C@H](C2=CC=C(F)C=C2)[C@@H](NC)CC(CNC)=C1	49±4		63±11
